# Supplementary material for: A Comprehensive Biomarker Analysis of Microsatellite Unstable/Mismatch Repair Deficient Colorectal Cancer Cohort Treated with Immunotherapy
Source: Int J Mol Sci. 2022 Dec 21;24(1):118. doi: 10.3390/ijms24010118 (PMC9820517; doi:10.3390/ijms24010118)
Supplement: Supplementary file 1 [file ijms-24-00118-s001.zip]

Archive with 2 entries (2 files):
- ijms-2010270-supplementary.pdf
- NGS results MSI_final 2.xlsx
